# Supplementary material for: Genomic and Clinical Analysis of a Fatal Human Lyssavirus irkut Case: Evidence for a Natural Focus in the Russian Far East
Source: Viruses. 2025 May 28;17(6):769. doi: 10.3390/v17060769 (PMC12197431; doi:10.3390/v17060769)
Supplement: Supplementary file 1 [file viruses-17-00769-s001.zip]

Archive with 1 entries (1 files):
- viruses-3409319-supplementary.xlsx
