# Supplementary material for: Genomic and Clinical Analysis of a Fatal Human Lyssavirus irkut Case: Evidence for a Natural Focus in the Russian Far East
Source: Viruses. 2025 May 28;17(6):769. doi: 10.3390/v17060769 (PMC12197431; doi:10.3390/v17060769)
Supplement: Supplementary file 1 [file viruses-17-00769-s001.zip › viruses-3409319-supplementary.xlsx]

## Sheet: Лист1
Comparison of amino acid substitution patterns of known IRKV
	L. irkut/FE-681	L. irkut/THChina12	L. irkut/Ozernoe	IRKV / L. irkut / Ref
N	V34	V34	V34	D34
	N50	N50	N50	K50
	Y80	Y80	Y80	F80
total 4	H336	H336	H336	N336
P	D47	D47	D47	E47
	H63	H63	H63	Q63
	K120	K120	K120	Q120
	N140	N140	N140	E140
	A150	A150	A150	G150
	P153	P153	P153	L153
	S155	P155	S155	S155
	I157	T157	T157	S157
	I170	I170	I170	T170
	S179	S179	S179	A179
	S240	S240	S240	G240
total 12	V249	I249	I249	I249
M	L101	L101	L101	Q101
total 2	A128	A128	A128	S128
G	D61	D61	D61	N61
	I121	I121	I121	T121
	A150	A150	A150	S150
	D222	D222	N222	D222
	G265	G265	G265	A265
	R411	R411	R411	M411
	A442	A442	A442	T442
total 8	S492	S492	S492	G492
L	I21	I21	V21	I21
	V55	V55	I55	I55
	H398	H398	Q398	H398
	I452	I452	I452	L452
	S504	S504	G504	S504
	E768	E768	E768	D768
	L796	L796	W796	L796
	E880	E880	E880	D880
	V1256	V1256	V1256	I1256
	del	V3152	V3152	V3152
	T3162	I3162	T3162	T3162
	I1362	I1362	M1362	V1362
	G1593	G1593	G1593	S1593
	D1762	N1762	N1762	D1762
	A1775	A1775	A1775	S1775
total 16	V2042	V2042	V2042	I2042
